# Supplementary material for: Naturally Occurring 8ß,13ß-kaur-15-en-17-al and Anti-Malarial Activity from Podocarpus polystachyus Leaves
Source: Pharmaceuticals (Basel). 2022 Jul 21;15(7):902. doi: 10.3390/ph15070902 (PMC9318793; doi:10.3390/ph15070902)
Supplement: Supplementary file 1 [file pharmaceuticals-15-00902-s001.zip]

Archive with 1 entries (1 files):
- pharmaceuticals-1794525-supplementary.pdf
